# Supplementary material for: In Vivo Hypoglycemic Effects, Potential Mechanisms and LC-MS/MS Analysis of Dendropanax Trifidus Sap Extract
Source: Nutrients. 2021 Nov 30;13(12):4332. doi: 10.3390/nu13124332 (PMC8703777; doi:10.3390/nu13124332)
Supplement: Supplementary file 1 [file nutrients-13-04332-s001.zip]

Archive with 1 entries (1 files):
- nutrients-1435958-supplementary.pdf
